# Supplementary material for: Reliability of a Qualitative Instrument to Assess High-Risk Mechanisms during a 90° Change of Direction in Female Football Players
Source: Int J Environ Res Public Health. 2022 Mar 31;19(7):4143. doi: 10.3390/ijerph19074143 (PMC8999027; doi:10.3390/ijerph19074143)
Supplement: Supplementary file 1 [file ijerph-19-04143-s001.zip]

Archive with 1 entries (1 files):
- ijerph-1639560-supplementary.pdf
